# Supplementary material for: Lactobacillus sp. Facilitate the Repair of DNA Damage Caused by Bile-Induced Reactive Oxygen Species in Experimental Models of Gastroesophageal Reflux Disease
Source: Antioxidants (Basel). 2023 Jun 21;12(7):1314. doi: 10.3390/antiox12071314 (PMC10376144; doi:10.3390/antiox12071314)
Supplement: Supplementary file 1 [file antioxidants-12-01314-s001.zip]

Archive with 1 entries (1 files):
- antioxidants-2426051-supplementary.pdf
